# Supplementary material for: Influence of Temperature on Exciton Dynamic Processes in CuPc/C60 Based Solar Cells
Source: Micromachines (Basel). 2021 Oct 22;12(11):1295. doi: 10.3390/mi12111295 (PMC8625268; doi:10.3390/mi12111295)
Supplement: Supplementary file 1 [file micromachines-12-01295-s001.zip]

Archive with 1 entries (1 files):
- micromachines-1410719-supplementary.pdf
